# Supplementary material for: Phenotypic plasticity in response to temperature fluctuations is genetically variable, and relates to climatic variability of origin, in Arabidopsis thaliana
Source: AoB Plants. 2018 Jul 16;10(4):ply043. doi: 10.1093/aobpla/ply043 (PMC6084592; doi:10.1093/aobpla/ply043)
Supplement: Table S5 [file ply043_suppl_table-s5.xlsx]

## Sheet: data
genotype	treatment	replicate	dead_yn	flowering_DayOfExperiment	ripeFruits_DayOfExperiment	numberOfFruits	basalShoots	lateralShoots	vegetativeBiomass	reproductiveBiomass	latitudeOrigin	leavesSampled
Blh-1	EL	1	0	81	NA	NA	NA	NA	396	0	48	1
Blh-1	EL	2	0	148	175	5	2	0	460	4	48	0
Blh-1	EL	3	0	NA	NA	NA	NA	NA	570	0	48	0
Blh-1	EL	4	0	118	146	35	2	0	344	50	48	0
Blh-1	EL	5	0	163	NA	NA	NA	NA	618	3	48	0
Blh-1	EL	6	0	76	96	29	1	2	434	131	48	1
Blh-1	EL	7	0	132	156	19	1	0	214	56	48	1
Blh-1	EL	8	0	86	139	55	6	0	298	69	48	1
Blh-1	ML	1	0	63	98	108	7	6	354	246	48	0
Blh-1	ML	2	0	75	94	2	1	1	317	67	48	1
Blh-1	ML	3	0	61	81	49	1	1	279	255	48	1
Blh-1	ML	4	0	65	85	14	1	0	330	127	48	1
Blh-1	ML	5	0	58	79	46	1	3	269	178	48	1
Blh-1	ML	6	0	163	NA	NA	1	0	489	476	48	0
Blh-1	ML	7	0	71	92	20	1	0	343	154	48	0
Blh-1	ML	8	0	65	86	17	1	0	502	159	48	0
Blh-1	LL	1	0	139	163	3	1	0	180	3	48	0
Blh-1	LL	2	0	58	75	40	1	3	583	198	48	0
Blh-1	LL	3	0	65	86	30	1	3	621	295	48	0
Blh-1	LL	4	0	NA	NA	NA	NA	NA	476	0	48	0
Blh-1	LL	5	0	65	90	45	1	1	439	280	48	0
Blh-1	LL	6	0	60	83	45	1	2	594	183	48	0
Blh-1	LL	7	0	62	79	46	1	3	494	228	48	0
Blh-1	LL	8	0	88	NA	NA	NA	NA	487	0	48	0
Blh-1	EH	1	0	71	92	40	1	1	318	160	48	1
Blh-1	EH	2	0	171	NA	NA	2	0	397	7	48	1
Blh-1	EH	3	0	86	104	22	1	5	319	163	48	1
Blh-1	EH	4	0	102	150	140	7	4	407	86	48	0
Blh-1	EH	5	0	78	96	28	1	7	690	284	48	0
Blh-1	EH	6	0	71	90	37	1	0	332	103	48	1
Blh-1	EH	7	0	73	126	47	2	5	325	167	48	0
Blh-1	EH	8	0	134	160	27	1	0	82	58	48	0
Blh-1	MH	1	0	75	93	10	1	0	456	208	48	0
Blh-1	MH	2	0	110	133	29	4	0	313	53	48	1
Blh-1	MH	3	0	63	83	35	1	0	532	351	48	1
Blh-1	MH	4	0	71	96	17	1	4	320	0	48	1
Blh-1	MH	5	0	85	101	1	1	4	349	95	48	0
Blh-1	MH	6	0	71	90	51	1	4	255	217	48	1
Blh-1	MH	7	0	59	83	8	1	0	464	96	48	0
Blh-1	MH	8	0	71	90	12	1	0	332	90	48	1
Blh-1	LH	1	0	58	75	43	1	3	626	255	48	0
Blh-1	LH	2	0	73	88	20	1	0	472	168	48	0
Blh-1	LH	3	0	62	78	37	1	3	693	232	48	0
Blh-1	LH	4	0	73	92	47	6	0	537	188	48	0
Blh-1	LH	5	0	65	83	35	1	0	756	211	48	0
Blh-1	LH	6	0	83	102	37	1	1	723	378	48	0
Blh-1	LH	7	0	100	117	48	1	6	228	219	48	0
Blh-1	LH	8	0	69	85	38	1	0	337	143	48	0
Blh-1	CN	1	0	68	85	36	1	3	533	296	48	0
Blh-1	CN	2	0	120	150	43	5	1	388	78	48	0
Blh-1	CN	3	0	61	76	35	1	0	326	144	48	1
Blh-1	CN	4	0	76	126	18	1	5	285	156	48	1
Blh-1	CN	5	0	121	146	31	2	0	537	75	48	1
Blh-1	CN	6	0	132	156	16	4	0	239	37	48	0
Blh-1	CN	7	0	68	88	41	1	1	375	228	48	1
Blh-1	CN	8	1	NA	NA	NA	NA	NA	NA	NA	48	0
Blh-1	CH	1	1	NA	NA	NA	NA	NA	NA	NA	48	0
Blh-1	CH	2	0	83	96	1	1	0	301	28	48	1
Blh-1	CH	3	0	67	79	16	1	2	421	119	48	1
Bur-0	EL	1	0	71	90	149	3	8	236	145	54.1	0
Bur-0	EL	2	1	NA	NA	NA	NA	NA	NA	NA	54.1	1
Bur-0	EL	3	0	70	92	330	20	13	310	369	54.1	0
Bur-0	EL	4	0	58	76	136	13	9	371	313	54.1	0
Bur-0	EL	5	0	46	64	197	6	13	241	391	54.1	1
Bur-0	EL	6	0	71	88	22	2	2	273	89	54.1	1
Bur-0	EL	7	0	41	59	199	3	6	181	551	54.1	1
Bur-0	EL	8	0	85	102	14	3	2	198	13	54.1	0
Bur-0	ML	1	0	42	63	30	5	6	499	228	54.1	0
Bur-0	ML	2	0	44	60	105	1	8	238	314	54.1	1
Bur-0	ML	3	0	74	92	66	2	2	461	117	54.1	1
Bur-0	ML	4	0	42	57	108	2	6	562	425	54.1	0
Bur-0	ML	5	0	107	132	2	2	0	NA	5	54.1	0
Bur-0	ML	6	0	44	63	175	3	6	640	NA	54.1	0
Bur-0	ML	7	0	44	64	141	1	8	302	348	54.1	1
Bur-0	ML	8	0	44	63	29	3	3	470	196	54.1	1
Bur-0	LL	1	0	45	61	240	10	13	344	496	54.1	0
Bur-0	LL	2	0	45	59	76	3	13	336	282	54.1	0
Bur-0	LL	3	0	44	59	198	1	10	331	466	54.1	0
Bur-0	LL	4	0	50	65	93	9	28	483	393	54.1	0
Bur-0	LL	5	0	43	58	273	3	10	348	475	54.1	0
Bur-0	LL	6	0	44	60	211	3	7	298	411	54.1	0
Bur-0	LL	7	0	45	60	189	3	7	321	441	54.1	0
Bur-0	LL	8	0	48	64	71	7	8	588	364	54.1	0
Bur-0	EH	1	0	51	69	268	11	8	249	374	54.1	1
Bur-0	EH	2	0	54	69	229	10	1	153	289	54.1	1
Bur-0	EH	3	0	60	78	174	5	8	161	307	54.1	0
Bur-0	EH	4	0	44	62	NA	NA	NA	115	354	54.1	1
Bur-0	EH	5	0	53	83	10	1	0	308	93	54.1	0
Bur-0	EH	6	0	41	59	211	5	6	198	466	54.1	1
Bur-0	EH	7	0	53	69	264	5	6	198	402	54.1	0
Bur-0	EH	8	1	NA	NA	NA	NA	NA	NA	NA	54.1	0
Bur-0	MH	1	0	40	57	212	1	8	432	462	54.1	0
Bur-0	MH	2	0	42	61	21	1	5	787	181	54.1	0
Bur-0	MH	3	0	42	NA	107	2	6	448	379	54.1	1
Bur-0	MH	4	0	NA	57	NA	NA	NA	NA	170	54.1	1
Bur-0	MH	5	0	46	83	13	2	0	519	61	54.1	1
Bur-0	MH	6	0	41	63	84	4	5	625	333	54.1	0
Bur-0	MH	7	0	46	92	20	1	3	441	46	54.1	1
Bur-0	MH	8	0	41	62	176	5	30	537	452	54.1	0
Bur-0	LH	1	0	45	60	150	1	8	363	397	54.1	0
Bur-0	LH	2	0	47	61	121	6	15	424	432	54.1	0
Bur-0	LH	3	0	45	62	240	10	58	507	482	54.1	0
Bur-0	LH	4	0	45	60	232	6	11	311	475	54.1	0
Bur-0	LH	5	0	57	61	104	10	10	468	391	54.1	0
Bur-0	LH	6	0	44	61	278	15	10	293	580	54.1	0
Bur-0	LH	7	0	46	60	231	1	8	316	390	54.1	0
Bur-0	LH	8	0	44	60	61	1	8	310	206	54.1	0
Bur-0	CN	1	0	53	75	254	6	11	290	382	54.1	1
Bur-0	CN	2	0	47	64	207	2	8	248	488	54.1	1
Bur-0	CN	3	0	45	64	196	6	23	402	462	54.1	0
Bur-0	CN	4	0	48	69	236	5	13	245	343	54.1	1
Bur-0	CN	5	0	45	59	NA	NA	NA	385	434	54.1	0
Bur-0	CN	6	0	45	62	84	9	8	395	124	54.1	1
Bur-0	CN	7	0	48	63	164	8	7	347	247	54.1	0
Bur-0	CN	8	0	42	59	78	2	8	346	253	54.1	0
Bur-0	CH	1	1	NA	NA	NA	NA	NA	NA	NA	54.1	1
Bur-0	CH	2	1	NA	NA	NA	NA	NA	NA	NA	54.1	1
Bur-0	CH	3	1	NA	NA	NA	NA	NA	NA	NA	54.1	0
Can-0	EL	1	0	57	70	40	8	5	339	135	29.2144	0
Can-0	EL	2	0	59	75	119	6	8	345	239	29.2144	0
Can-0	EL	3	0	56	74	68	7	9	201	126	29.2144	1
Can-0	EL	4	0	60	79	14	1	1	198	15	29.2144	1
Can-0	EL	5	0	56	74	11	2	0	384	55	29.2144	0
Can-0	EL	6	0	59	83	6	1	1	423	33	29.2144	0
Can-0	EL	7	0	54	69	96	6	7	202	147	29.2144	1
Can-0	EL	8	0	55	71	88	4	6	176	160	29.2144	1
Can-0	ML	1	0	58	78	30	3	7	282	102	29.2144	0
Can-0	ML	2	0	69	90	59	9	3	250	60	29.2144	0
Can-0	ML	3	0	58	73	69	3	6	318	117	29.2144	0
Can-0	ML	4	0	53	67	69	9	4	386	154	29.2144	1
Can-0	ML	5	0	48	66	81	4	7	257	184	29.2144	0
Can-0	ML	6	0	56	76	16	9	8	275	62	29.2144	1
Can-0	ML	7	0	60	78	78	6	5	165	127	29.2144	1
Can-0	ML	8	0	53	68	82	9	3	271	131	29.2144	1
Can-0	LL	1	0	57	83	41	3	6	258	90	29.2144	0
Can-0	LL	2	0	63	79	90	10	7	171	109	29.2144	0
Can-0	LL	3	0	54	66	49	5	10	295	144	29.2144	0
Can-0	LL	4	0	50	63	142	3	15	307	227	29.2144	0
Can-0	LL	5	0	56	100	1	3	1	254	36	29.2144	0
Can-0	LL	6	0	39	68	5	10	7	339	68	29.2144	0
Can-0	LL	7	0	59	76	12	3	6	266	67	29.2144	0
Can-0	LL	8	0	58	73	99	5	11	298	192	29.2144	0
Can-0	EH	1	0	63	81	52	5	8	329	65	29.2144	0
Can-0	EH	2	0	63	83	36	3	5	231	50	29.2144	1
Can-0	EH	3	0	54	67	48	6	6	214	111	29.2144	1
Can-0	EH	4	0	60	78	87	7	6	195	118	29.2144	1
Can-0	EH	5	0	58	78	12	2	0	264	23	29.2144	0
Can-0	EH	6	0	72	134	7	21	5	350	57	29.2144	0
Can-0	EH	7	0	64	79	35	6	3	364	101	29.2144	0
Can-0	EH	8	0	61	78	110	8	7	245	165	29.2144	1
Can-0	MH	1	0	56	74	103	6	5	202	164	29.2144	1
Can-0	MH	2	0	63	83	35	6	1	143	26	29.2144	1
Can-0	MH	3	0	53	68	138	10	2	383	292	29.2144	0
Can-0	MH	4	0	63	78	51	8	7	294	113	29.2144	0
Can-0	MH	5	0	52	68	76	6	5	194	116	29.2144	1
Can-0	MH	6	0	57	78	31	6	4	210	81	29.2144	1
Can-0	MH	7	0	49	63	14	4	8	162	72	29.2144	0
Can-0	MH	8	0	61	78	110	10	7	282	236	29.2144	0
Can-0	LH	1	0	70	92	52	8	0	224	50	29.2144	0
Can-0	LH	2	0	67	81	112	14	16	204	129	29.2144	0
Can-0	LH	3	0	59	73	74	11	7	275	149	29.2144	0
Can-0	LH	4	0	71	92	13	6	1	212	51	29.2144	0
Can-0	LH	5	0	55	79	4	1	4	180	19	29.2144	0
Can-0	LH	6	0	57	72	78	13	12	222	151	29.2144	0
Can-0	LH	7	0	57	71	117	9	9	293	186	29.2144	0
Can-0	LH	8	0	59	81	29	10	0	309	56	29.2144	0
Can-0	CN	1	0	55	72	162	7	10	255	273	29.2144	1
Can-0	CN	2	0	79	96	33	16	2	159	80	29.2144	0
Can-0	CN	3	0	55	72	180	10	8	268	303	29.2144	0
Can-0	CN	4	0	59	75	121	7	6	203	196	29.2144	1
Can-0	CN	5	0	53	67	5	3	5	191	59	29.2144	1
Can-0	CN	6	0	57	74	26	4	8	303	76	29.2144	0
Can-0	CN	7	0	59	75	99	4	7	158	159	29.2144	1
Can-0	CN	8	0	75	92	20	3	1	221	61	29.2144	0
Can-0	CH	1	0	58	69	36	2	3	297	35	29.2144	1
Can-0	CH	2	1	64	NA	NA	NA	NA	NA	NA	29.2144	1
Can-0	CH	3	1	NA	NA	NA	NA	NA	NA	NA	29.2144	0
Ct-1	EL	1	0	24	40	327	5	8	88	514	37.3	1
Ct-1	EL	2	0	23	37	149	5	9	80	365	37.3	0
Ct-1	EL	3	0	23	37	184	4	8	90	499	37.3	0
Ct-1	EL	4	0	24	40	278	4	9	103	545	37.3	1
Ct-1	EL	5	0	24	38	194	5	12	46	365	37.3	1
Ct-1	EL	6	0	25	42	367	6	6	103	566	37.3	0
Ct-1	EL	7	0	23	38	203	4	7	77	562	37.3	0
Ct-1	EL	8	0	23	39	242	4	6	68	502	37.3	0
Ct-1	ML	1	0	29	NA	229	5	6	111	372	37.3	1
Ct-1	ML	2	0	29	42	194	8	12	130	361	37.3	0
Ct-1	ML	3	0	28	41	310	5	20	64	381	37.3	1
Ct-1	ML	4	0	29	104	221	8	15	139	366	37.3	0
Ct-1	ML	5	0	34	50	323	7	21	170	336	37.3	0
Ct-1	ML	6	0	28	41	215	4	5	75	363	37.3	1
Ct-1	ML	7	0	27	42	219	5	9	68	334	37.3	0
Ct-1	ML	8	0	28	41	454	4	11	104	433	37.3	1
Ct-1	LL	1	0	29	44	234	2	5	115	438	37.3	0
Ct-1	LL	2	0	30	46	227	5	4	83	462	37.3	0
Ct-1	LL	3	0	29	42	231	4	5	98	426	37.3	0
Ct-1	LL	4	0	29	46	255	4	5	105	520	37.3	0
Ct-1	LL	5	0	29	45	254	2	4	117	480	37.3	0
Ct-1	LL	6	0	30	45	162	3	4	152	390	37.3	0
Ct-1	LL	7	0	31	46	178	6	5	172	464	37.3	0
Ct-1	LL	8	0	29	45	219	2	5	88	426	37.3	0
Ct-1	EH	1	0	25	41	307	5	10	70	440	37.3	1
Ct-1	EH	2	0	26	42	378	6	12	97	649	37.3	0
Ct-1	EH	3	0	26	42	347	5	9	61	536	37.3	0
Ct-1	EH	4	0	25	41	347	5	4	73	539	37.3	0
Ct-1	EH	5	0	26	41	329	5	10	76	545	37.3	0
Ct-1	EH	6	0	26	38	302	6	4	73	476	37.3	1
Ct-1	EH	7	0	26	42	341	5	12	73	465	37.3	1
Ct-1	EH	8	0	25	42	340	5	7	42	453	37.3	1
Ct-1	MH	1	0	28	41	381	4	12	72	303	37.3	1
Ct-1	MH	2	0	29	42	141	6	8	126	468	37.3	0
Ct-1	MH	3	0	27	41	403	6	7	87	429	37.3	1
Ct-1	MH	4	0	28	42	259	5	11	107	351	37.3	0
Ct-1	MH	5	0	27	40	328	5	9	80	420	37.3	1
Ct-1	MH	6	0	29	42	154	6	30	96	406	37.3	0
Ct-1	MH	7	0	28	42	346	6	19	96	408	37.3	1
Ct-1	MH	8	0	29	42	228	3	5	77	399	37.3	0
Ct-1	LH	1	0	30	44	224	4	4	138	461	37.3	0
Ct-1	LH	2	0	30	46	239	3	5	97	477	37.3	0
Ct-1	LH	3	0	29	45	317	4	6	90	497	37.3	0
Ct-1	LH	4	0	31	46	211	3	5	90	427	37.3	0
Ct-1	LH	5	0	30	45	244	3	4	109	530	37.3	0
Ct-1	LH	6	0	29	44	287	4	6	95	492	37.3	0
Ct-1	LH	7	0	30	46	318	1	5	82	499	37.3	0
Ct-1	LH	8	0	30	46	216	3	6	70	445	37.3	0
Ct-1	CN	1	0	28	43	NA	NA	NA	109	556	37.3	1
Ct-1	CN	2	0	NA	45	403	6	6	108	654	37.3	1
Ct-1	CN	3	0	28	42	395	3	9	87	448	37.3	1
Ct-1	CN	4	0	29	45	248	3	4	107	502	37.3	0
Ct-1	CN	5	0	29	46	307	4	4	104	624	37.3	0
Ct-1	CN	6	0	31	48	216	3	7	109	534	37.3	0
Ct-1	CN	7	0	29	46	258	2	4	74	604	37.3	1
Ct-1	CN	8	0	28	45	249	4	4	71	480	37.3	0
Ct-1	CH	1	0	24	37	140	3	4	39	212	37.3	0
Ct-1	CH	2	0	29	37	66	7	15	35	188	37.3	0
Ct-1	CH	3	1	NA	NA	NA	NA	NA	NA	NA	37.3	0
Ge-0	EL	1	0	81	100	28	1	4	380	91	46.5	0
Ge-0	EL	2	0	76	93	24	1	0	195	31	46.5	1
Ge-0	EL	3	0	83	96	28	1	0	300	66	46.5	1
Ge-0	EL	4	0	93	113	33	1	1	231	64	46.5	0
Ge-0	EL	5	0	110	132	21	1	0	NA	43	46.5	1
Ge-0	EL	6	0	88	105	32	1	0	387	98	46.5	1
Ge-0	EL	7	0	163	NA	NA	1	1	380	5	46.5	0
Ge-0	EL	8	0	156	NA	3	1	0	444	6	46.5	0
Ge-0	ML	1	0	75	92	50	1	2	253	179	46.5	0
Ge-0	ML	2	0	110	132	24	1	0	NA	46	46.5	1
Ge-0	ML	3	0	141	171	21	1	0	153	33	46.5	0
Ge-0	ML	4	0	93	110	35	2	2	203	44	46.5	1
Ge-0	ML	5	0	98	118	27	1	0	259	70	46.5	0
Ge-0	ML	6	0	148	175	20	2	0	454	31	46.5	1
Ge-0	ML	7	0	125	148	21	1	1	219	41	46.5	0
Ge-0	ML	8	0	133	156	24	1	0	488	59	46.5	1
Ge-0	LL	1	0	67	85	49	1	3	675	175	46.5	0
Ge-0	LL	2	0	100	126	21	1	0	193	66	46.5	0
Ge-0	LL	3	0	76	96	12	1	2	665	55	46.5	0
Ge-0	LL	4	0	71	88	16	1	2	248	114	46.5	0
Ge-0	LL	5	0	68	86	121	1	6	562	249	46.5	0
Ge-0	LL	6	0	70	88	60	1	7	376	135	46.5	0
Ge-0	LL	7	0	62	78	82	1	5	575	206	46.5	0
Ge-0	LL	8	0	81	98	29	1	0	375	106	46.5	0
Ge-0	EH	1	0	93	111	43	1	2	485	150	46.5	0
Ge-0	EH	2	0	125	148	19	1	0	313	72	46.5	0
Ge-0	EH	3	0	120	146	13	1	0	307	20	46.5	1
Ge-0	EH	4	0	104	128	27	1	1	130	49	46.5	0
Ge-0	EH	5	0	78	96	35	1	0	142	82	46.5	1
Ge-0	EH	6	0	139	160	18	1	0	115	28	46.5	1
Ge-0	EH	7	0	110	139	0	1	1	331	82	46.5	0
Ge-0	EH	8	0	75	92	30	1	0	210	53	46.5	1
Ge-0	MH	1	0	132	156	11	1	0	242	28	46.5	1
Ge-0	MH	2	0	92	111	28	1	0	272	69	46.5	1
Ge-0	MH	3	0	148	175	18	1	0	441	31	46.5	0
Ge-0	MH	4	0	NA	NA	NA	NA	NA	337	0	46.5	0
Ge-0	MH	5	0	85	102	54	2	0	462	83	46.5	1
Ge-0	MH	6	0	NA	NA	NA	NA	NA	337	0	46.5	1
Ge-0	MH	7	0	146	175	11	1	0	493	15	46.5	0
Ge-0	MH	8	0	163	NA	6	1	0	500	10	46.5	0
Ge-0	LH	1	0	62	81	60	1	5	554	195	46.5	0
Ge-0	LH	2	0	71	90	11	1	0	210	72	46.5	0
Ge-0	LH	3	0	70	88	22	1	0	797	95	46.5	0
Ge-0	LH	4	0	85	128	30	1	7	128	110	46.5	0
Ge-0	LH	5	0	75	156	4	5	0	342	75	46.5	0
Ge-0	LH	6	0	96	117	25	1	1	349	93	46.5	0
Ge-0	LH	7	0	111	134	33	1	0	459	114	46.5	0
Ge-0	LH	8	0	63	79	21	1	0	454	92	46.5	0
Ge-0	CN	1	0	62	81	60	1	3	440	205	46.5	0
Ge-0	CN	2	0	71	88	11	1	0	422	36	46.5	0
Ge-0	CN	3	0	100	123	13	1	0	114	39	46.5	1
Ge-0	CN	4	0	NA	NA	NA	NA	NA	187	0	46.5	1
Ge-0	CN	5	0	83	102	25	1	0	358	49	46.5	0
Ge-0	CN	6	0	93	113	25	1	0	230	45	46.5	0
Ge-0	CN	7	0	64	85	45	1	0	250	115	46.5	1
Ge-0	CN	8	0	93	113	22	1	0	148	48	46.5	1
Ge-0	CH	1	1	NA	NA	NA	NA	NA	NA	NA	46.5	1
Ge-0	CH	2	1	NA	NA	NA	NA	NA	NA	NA	46.5	1
Ge-0	CH	3	1	NA	NA	NA	NA	NA	NA	NA	46.5	0
JEA	EL	1	0	38	58	199	3	9	181	496	43.68	1
JEA	EL	2	0	58	74	15	2	1	197	77	43.68	0
JEA	EL	3	0	34	50	70	1	4	172	193	43.68	0
JEA	EL	4	0	44	62	97	3	9	197	210	43.68	0
JEA	EL	5	0	33	53	198	2	4	233	420	43.68	0
JEA	EL	6	0	62	79	14	2	3	198	41	43.68	1
JEA	EL	7	0	58	80	4	1	1	202	62	43.68	1
JEA	EL	8	0	52	67	66	3	3	281	135	43.68	1
JEA	ML	1	0	60	78	83	4	8	218	179	43.68	1
JEA	ML	2	0	33	48	251	4	7	234	465	43.68	0
JEA	ML	3	0	34	48	232	2	6	289	395	43.68	0
JEA	ML	4	0	38	56	223	4	6	319	470	43.68	0
JEA	ML	5	0	43	59	99	2	7	170	203	43.68	1
JEA	ML	6	0	52	69	167	4	7	384	395	43.68	0
JEA	ML	7	0	36	53	152	3	6	103	317	43.68	1
JEA	ML	8	0	58	76	116	4	8	245	234	43.68	1
JEA	LL	1	0	38	53	167	2	4	187	270	43.68	0
JEA	LL	2	0	30	48	171	1	5	229	364	43.68	0
JEA	LL	3	0	45	60	121	2	6	390	222	43.68	0
JEA	LL	4	0	47	64	177	6	6	407	353	43.68	0
JEA	LL	5	0	32	48	186	1	5	179	343	43.68	0
JEA	LL	6	0	53	68	9	2	0	490	56	43.68	0
JEA	LL	7	0	38	52	218	3	7	205	385	43.68	0
JEA	LL	8	0	62	79	37	3	5	512	106	43.68	0
JEA	EH	1	0	69	90	49	5	6	194	131	43.68	0
JEA	EH	2	0	46	65	81	3	9	158	152	43.68	1
JEA	EH	3	0	40	63	166	3	9	212	366	43.68	0
JEA	EH	4	0	30	48	118	2	4	69	244	43.68	0
JEA	EH	5	0	38	63	193	3	6	193	443	43.68	0
JEA	EH	6	0	54	79	55	7	8	141	117	43.68	1
JEA	EH	7	0	52	66	31	2	7	204	93	43.68	1
JEA	EH	8	0	44	62	102	5	6	117	266	43.68	1
JEA	MH	1	0	33	46	146	2	5	237	298	43.68	0
JEA	MH	2	0	49	65	77	2	9	288	171	43.68	1
JEA	MH	3	0	53	73	40	3	6	350	96	43.68	1
JEA	MH	4	0	32	43	83	1	5	219	208	43.68	0
JEA	MH	5	0	60	79	203	8	9	482	480	43.68	0
JEA	MH	6	0	45	62	38	2	6	275	137	43.68	1
JEA	MH	7	0	57	76	68	3	7	455	128	43.68	0
JEA	MH	8	0	42	58	134	3	7	247	270	43.68	1
JEA	LH	1	0	50	64	145	4	6	485	277	43.68	0
JEA	LH	2	0	50	64	122	2	6	452	240	43.68	0
JEA	LH	3	0	45	62	230	2	9	429	397	43.68	0
JEA	LH	4	0	53	69	181	4	6	467	371	43.68	0
JEA	LH	5	0	53	69	115	4	7	512	292	43.68	0
JEA	LH	6	0	57	74	189	3	10	425	235	43.68	0
JEA	LH	7	0	46	62	107	2	6	473	349	43.68	0
JEA	LH	8	0	42	60	194	2	7	322	395	43.68	0
JEA	CN	1	0	33	50	137	2	5	178	319	43.68	0
JEA	CN	2	0	58	76	62	1	3	135	159	43.68	1
JEA	CN	3	0	44	60	59	1	9	229	154	43.68	1
JEA	CN	4	0	70	85	29	5	0	265	58	43.68	1
JEA	CN	5	0	32	50	220	3	5	145	479	43.68	0
JEA	CN	6	0	58	76	38	3	6	333	187	43.68	0
JEA	CN	7	0	54	72	24	2	2	272	53	43.68	0
JEA	CN	8	0	63	83	3	2	3	285	46	43.68	1
JEA	CH	1	0	38	50	16	1	5	120	63	43.68	0
JEA	CH	2	0	52	65	113	3	5	169	129	43.68	1
JEA	CH	3	0	50	56	67	3	7	303	122	43.68	1
Mt-0	EL	1	0	25	42	267	6	18	65	523	32.34	0
Mt-0	EL	2	0	23	37	200	4	10	79	284	32.34	0
Mt-0	EL	3	0	26	41	392	5	19	46	540	32.34	0
Mt-0	EL	4	0	26	41	615	6	23	112	610	32.34	1
Mt-0	EL	5	0	25	41	205	3	7	53	372	32.34	0
Mt-0	EL	6	0	25	41	504	5	19	49	561	32.34	1
Mt-0	EL	7	0	24	41	419	6	34	66	426	32.34	1
Mt-0	EL	8	0	26	41	582	6	25	67	536	32.34	0
Mt-0	ML	1	0	27	41	630	6	27	98	433	32.34	1
Mt-0	ML	2	0	27	41	221	6	33	140	397	32.34	0
Mt-0	ML	3	0	27	41	564	4	23	91	517	32.34	1
Mt-0	ML	4	0	27	41	183	6	26	91	339	32.34	0
Mt-0	ML	5	0	26	42	416	6	15	49	435	32.34	0
Mt-0	ML	6	0	27	40	271	6	16	187	478	32.34	0
Mt-0	ML	7	0	28	41	366	5	42	139	486	32.34	1
Mt-0	ML	8	0	27	40	66	6	19	73	340	32.34	1
Mt-0	LL	1	0	27	45	227	4	4	58	407	32.34	0
Mt-0	LL	2	0	27	41	373	5	8	61	394	32.34	0
Mt-0	LL	3	0	27	43	434	5	17	88	506	32.34	0
Mt-0	LL	4	0	29	45	208	5	9	122	487	32.34	0
Mt-0	LL	5	0	27	42	318	5	17	84	532	32.34	0
Mt-0	LL	6	0	27	43	331	6	14	67	545	32.34	0
Mt-0	LL	7	0	28	44	451	5	11	93	577	32.34	0
Mt-0	LL	8	0	29	43	345	5	10	93	571	32.34	0
Mt-0	EH	1	0	26	41	421	6	22	62	519	32.34	0
Mt-0	EH	2	0	25	41	459	5	26	50	556	32.34	0
Mt-0	EH	3	0	25	41	545	6	34	70	667	32.34	0
Mt-0	EH	4	0	26	41	491	6	25	34	535	32.34	0
Mt-0	EH	5	0	27	43	442	6	16	63	593	32.34	1
Mt-0	EH	6	0	25	41	535	6	42	63	697	32.34	1
Mt-0	EH	7	0	26	42	601	7	19	63	649	32.34	1
Mt-0	EH	8	0	26	42	471	6	23	54	643	32.34	1
Mt-0	MH	1	0	27	41	240	5	9	56	374	32.34	0
Mt-0	MH	2	0	27	41	252	2	18	43	320	32.34	1
Mt-0	MH	3	0	NA	41	497	5	31	72	550	32.34	1
Mt-0	MH	4	0	27	41	191	3	10	35	264	32.34	0
Mt-0	MH	5	0	27	41	214	4	16	65	371	32.34	0
Mt-0	MH	6	0	27	41	320	4	19	110	436	32.34	1
Mt-0	MH	7	0	27	40	273	5	5	50	364	32.34	0
Mt-0	MH	8	0	NA	41	162	3	5	21	191	32.34	1
Mt-0	LH	1	0	28	44	301	5	12	95	405	32.34	0
Mt-0	LH	2	0	27	42	461	5	15	88	546	32.34	0
Mt-0	LH	3	0	28	45	428	5	13	84	678	32.34	0
Mt-0	LH	4	0	28	44	266	4	6	62	457	32.34	0
Mt-0	LH	5	0	28	46	308	5	15	62	458	32.34	0
Mt-0	LH	6	0	29	44	387	5	9	100	560	32.34	0
Mt-0	LH	7	0	27	43	339	5	15	71	487	32.34	0
Mt-0	LH	8	0	28	45	322	4	9	57	504	32.34	0
Mt-0	CN	1	0	27	44	513	5	13	107	668	32.34	1
Mt-0	CN	2	0	28	42	353	6	12	109	502	32.34	1
Mt-0	CN	3	0	28	43	364	4	8	128	533	32.34	1
Mt-0	CN	4	0	28	43	312	4	11	78	461	32.34	0
Mt-0	CN	5	0	28	45	299	3	9	72	525	32.34	0
Mt-0	CN	6	0	27	42	401	6	9	118	528	32.34	0
Mt-0	CN	7	0	29	43	246	3	5	84	431	32.34	1
Mt-0	CN	8	0	27	43	459	5	12	134	582	32.34	0
Mt-0	CH	1	0	26	39	259	5	18	70	355	32.34	0
Mt-0	CH	2	0	28	39	229	3	11	34	303	32.34	0
Mt-0	CH	3	0	25	37	277	4	11	48	325	32.34	1
N13	EL	1	0	36	55	280	1	7	103	403	61.36	1
N13	EL	2	0	37	56	230	1	4	160	368	61.36	1
N13	EL	3	0	37	57	193	1	5	204	340	61.36	0
N13	EL	4	0	36	56	79	1	4	276	216	61.36	0
N13	EL	5	0	30	45	279	3	5	220	450	61.36	0
N13	EL	6	0	38	57	148	1	5	194	254	61.36	1
N13	EL	7	0	39	60	156	1	3	193	271	61.36	1
N13	EL	8	0	40	58	214	1	8	274	411	61.36	0
N13	ML	1	0	38	54	300	1	9	283	425	61.36	1
N13	ML	2	0	34	47	173	3	9	281	338	61.36	0
N13	ML	3	0	41	56	234	1	7	525	369	61.36	0
N13	ML	4	0	38	54	149	1	7	394	365	61.36	0
N13	ML	5	0	34	49	290	1	13	126	356	61.36	1
N13	ML	6	0	38	51	339	3	14	456	438	61.36	0
N13	ML	7	0	36	50	241	1	10	219	316	61.36	1
N13	ML	8	0	38	50	213	1	11	172	248	61.36	1
N13	LL	1	0	40	55	177	1	7	298	358	61.36	0
N13	LL	2	0	43	57	147	1	9	257	271	61.36	0
N13	LL	3	0	40	56	58	1	6	343	180	61.36	0
N13	LL	4	0	37	53	188	2	6	314	447	61.36	0
N13	LL	5	0	38	54	323	1	6	311	477	61.36	0
N13	LL	6	0	40	57	275	1	7	352	429	61.36	0
N13	LL	7	0	38	52	194	1	7	209	286	61.36	0
N13	LL	8	0	35	52	240	2	7	260	331	61.36	0
N13	EH	1	0	34	54	265	3	6	257	495	61.36	0
N13	EH	2	0	36	56	218	1	7	119	350	61.36	1
N13	EH	3	0	47	65	187	1	8	291	369	61.36	1
N13	EH	4	0	38	57	123	1	5	175	245	61.36	1
N13	EH	5	0	34	51	297	2	8	218	551	61.36	0
N13	EH	6	0	40	60	183	2	6	306	423	61.36	0
N13	EH	7	0	41	61	229	1	4	333	431	61.36	0
N13	EH	8	0	39	58	200	4	7	251	347	61.36	1
N13	MH	1	0	33	47	247	2	9	233	316	61.36	1
N13	MH	2	0	33	46	245	1	8	310	344	61.36	0
N13	MH	3	0	35	48	115	1	9	252	318	61.36	0
N13	MH	4	0	42	59	201	1	7	453	367	61.36	0
N13	MH	5	0	39	56	209	2	6	450	337	61.36	0
N13	MH	6	0	39	56	254	1	8	225	361	61.36	1
N13	MH	7	0	36	51	257	2	8	201	332	61.36	1
N13	MH	8	0	36	52	195	1	8	219	289	61.36	1
N13	LH	1	0	35	51	227	1	12	247	384	61.36	0
N13	LH	2	0	36	51	249	2	10	224	366	61.36	0
N13	LH	3	0	37	53	213	1	8	256	257	61.36	0
N13	LH	4	0	39	55	204	1	7	228	332	61.36	0
N13	LH	5	0	37	53	273	1	7	392	388	61.36	0
N13	LH	6	0	38	57	217	1	7	224	357	61.36	0
N13	LH	7	0	39	59	217	1	10	319	326	61.36	0
N13	LH	8	0	35	52	275	1	11	214	415	61.36	0
N13	CN	1	0	45	61	81	1	7	196	179	61.36	1
N13	CN	2	0	41	58	191	1	5	141	336	61.36	1
N13	CN	3	0	40	58	113	1	7	205	215	61.36	1
N13	CN	4	0	34	53	325	1	7	331	610	61.36	0
N13	CN	5	0	37	57	168	1	5	201	294	61.36	1
N13	CN	6	0	35	52	123	1	6	170	245	61.36	0
N13	CN	7	0	34	52	208	1	6	241	334	61.36	0
N13	CN	8	0	36	55	185	2	6	280	338	61.36	0
N13	CH	1	0	40	51	189	1	10	174	249	61.36	1
N13	CH	2	0	39	49	22	2	10	194	67	61.36	0
N13	CH	3	0	34	46	294	2	13	204	313	61.36	1
Oy-0	EL	1	0	31	49	278	6	3	187	562	60.3855	0
Oy-0	EL	2	0	32	54	235	7	3	170	542	60.3855	1
Oy-0	EL	3	0	29	47	239	6	4	201	527	60.3855	0
Oy-0	EL	4	0	30	49	229	6	3	250	507	60.3855	0
Oy-0	EL	5	0	30	49	164	4	3	217	430	60.3855	0
Oy-0	EL	6	0	31	52	215	6	2	231	385	60.3855	1
Oy-0	EL	7	0	30	50	228	6	2	175	486	60.3855	1
Oy-0	EL	8	0	30	52	177	6	3	31	342	60.3855	1
Oy-0	ML	1	0	33	47	186	2	8	262	265	60.3855	0
Oy-0	ML	2	0	35	50	220	4	6	314	400	60.3855	0
Oy-0	ML	3	0	32	46	219	3	9	284	307	60.3855	1
Oy-0	ML	4	0	34	49	164	NA	NA	188	318	60.3855	1
Oy-0	ML	5	0	35	49	206	6	10	211	279	60.3855	1
Oy-0	ML	6	0	34	50	227	2	9	405	357	60.3855	0
Oy-0	ML	7	0	34	51	222	3	10	197	411	60.3855	1
Oy-0	ML	8	0	34	47	152	1	10	192	229	60.3855	0
Oy-0	LL	1	0	36	51	140	1	10	265	352	60.3855	0
Oy-0	LL	2	0	37	61	211	1	11	208	417	60.3855	0
Oy-0	LL	3	0	39	55	192	2	11	196	341	60.3855	0
Oy-0	LL	4	0	40	60	227	1	10	230	446	60.3855	0
Oy-0	LL	5	0	37	53	89	1	6	228	232	60.3855	0
Oy-0	LL	6	0	37	53	209	2	10	346	448	60.3855	0
Oy-0	LL	7	0	36	51	176	1	7	190	339	60.3855	0
Oy-0	LL	8	0	35	51	168	1	9	235	378	60.3855	0
Oy-0	EH	1	0	32	53	254	5	7	160	528	60.3855	1
Oy-0	EH	2	0	34	60	241	6	4	175	545	60.3855	1
Oy-0	EH	3	0	35	63	228	3	8	127	532	60.3855	0
Oy-0	EH	4	0	32	50	316	6	7	197	524	60.3855	0
Oy-0	EH	5	0	32	47	213	5	8	173	440	60.3855	1
Oy-0	EH	6	0	33	49	284	7	6	202	571	60.3855	0
Oy-0	EH	7	0	34	63	233	5	7	167	586	60.3855	0
Oy-0	EH	8	0	33	63	240	6	6	161	557	60.3855	1
Oy-0	MH	1	0	37	62	264	1	12	336	458	60.3855	0
Oy-0	MH	2	0	35	53	178	2	9	252	298	60.3855	1
Oy-0	MH	3	0	33	47	147	3	9	304	336	60.3855	1
Oy-0	MH	4	0	33	47	125	3	8	119	212	60.3855	1
Oy-0	MH	5	0	35	51	142	2	9	348	325	60.3855	0
Oy-0	MH	6	0	33	46	131	3	9	290	310	60.3855	1
Oy-0	MH	7	0	36	48	139	7	12	304	302	60.3855	0
Oy-0	MH	8	0	36	47	22	8	7	210	180	60.3855	0
Oy-0	LH	1	0	39	55	175	1	9	241	389	60.3855	0
Oy-0	LH	2	0	40	55	203	1	11	230	413	60.3855	0
Oy-0	LH	3	0	35	52	215	1	9	267	404	60.3855	0
Oy-0	LH	4	0	37	54	164	2	10	309	344	60.3855	0
Oy-0	LH	5	0	39	55	158	1	7	165	309	60.3855	0
Oy-0	LH	6	0	41	55	177	1	9	241	337	60.3855	0
Oy-0	LH	7	0	38	55	185	1	8	239	363	60.3855	0
Oy-0	LH	8	0	38	53	151	1	9	255	348	60.3855	0
Oy-0	CN	1	0	38	63	190	1	9	177	484	60.3855	1
Oy-0	CN	2	0	35	66	192	2	10	200	491	60.3855	0
Oy-0	CN	3	0	37	60	135	1	4	194	346	60.3855	0
Oy-0	CN	4	0	39	65	123	1	9	86	335	60.3855	1
Oy-0	CN	5	0	35	64	202	1	9	116	526	60.3855	1
Oy-0	CN	6	0	39	65	171	1	11	121	459	60.3855	1
Oy-0	CN	7	0	36	65	158	1	6	167	406	60.3855	0
Oy-0	CN	8	0	36	61	157	1	8	188	330	60.3855	0
Oy-0	CH	1	0	28	41	119	5	0	123	100	60.3855	1
Oy-0	CH	2	0	28	40	175	6	5	159	213	60.3855	0
Oy-0	CH	3	0	28	41	228	6	6	149	294	60.3855	1
Sha	EL	1	0	26	NA	295	6	17	55	609	37.29	0
Sha	EL	2	0	29	46	204	7	3	76	409	37.29	1
Sha	EL	3	0	29	44	251	6	7	68	480	37.29	1
Sha	EL	4	0	28	45	259	6	2	78	526	37.29	0
Sha	EL	5	0	27	42	234	8	11	72	486	37.29	1
Sha	EL	6	0	26	41	200	5	10	56	388	37.29	0
Sha	EL	7	0	26	43	342	6	13	56	574	37.29	1
Sha	EL	8	0	29	45	102	7	28	104	512	37.29	0
Sha	ML	1	0	29	43	341	7	14	95	462	37.29	0
Sha	ML	2	0	29	42	270	7	11	59	399	37.29	1
Sha	ML	3	0	29	NA	352	8	8	89	418	37.29	0
Sha	ML	4	0	29	NA	302	7	5	76	383	37.29	0
Sha	ML	5	0	31	43	225	4	18	100	338	37.29	1
Sha	ML	6	0	29	42	361	7	14	96	350	37.29	1
Sha	ML	7	0	29	NA	269	8	10	72	335	37.29	0
Sha	ML	8	0	31	43	498	10	23	104	461	37.29	1
Sha	LL	1	0	30	46	305	6	5	94	496	37.29	0
Sha	LL	2	0	30	46	228	7	8	87	412	37.29	0
Sha	LL	3	0	30	46	291	5	5	69	479	37.29	0
Sha	LL	4	0	29	45	302	6	5	97	507	37.29	0
Sha	LL	5	0	30	45	280	7	5	95	473	37.29	0
Sha	LL	6	0	31	47	236	5	4	120	433	37.29	0
Sha	LL	7	0	34	48	199	3	6	163	404	37.29	0
Sha	LL	8	0	32	47	242	3	4	97	418	37.29	0
Sha	EH	1	0	30	46	199	5	12	71	469	37.29	1
Sha	EH	2	0	28	44	253	6	11	80	646	37.29	0
Sha	EH	3	0	26	42	266	6	16	56	578	37.29	0
Sha	EH	4	0	32	50	344	7	14	94	577	37.29	1
Sha	EH	5	0	31	45	158	4	7	96	355	37.29	0
Sha	EH	6	0	29	45	175	6	14	79	472	37.29	1
Sha	EH	7	0	27	43	304	6	12	74	606	37.29	0
Sha	EH	8	0	26	42	232	4	26	54	573	37.29	1
Sha	MH	1	0	27	39	315	8	13	78	477	37.29	1
Sha	MH	2	0	29	42	378	5	12	103	471	37.29	0
Sha	MH	3	0	26	41	476	7	17	55	525	37.29	0
Sha	MH	4	0	29	NA	283	8	6	117	387	37.29	0
Sha	MH	5	0	29	43	431	8	17	98	477	37.29	1
Sha	MH	6	0	29	42	278	7	13	103	506	37.29	1
Sha	MH	7	0	29	41	328	6	14	71	317	37.29	1
Sha	MH	8	0	32	44	200	5	10	80	333	37.29	0
Sha	LH	1	0	32	47	242	4	8	155	468	37.29	0
Sha	LH	2	0	NA	47	235	5	7	133	492	37.29	0
Sha	LH	3	0	88	47	265	6	7	124	479	37.29	0
Sha	LH	4	0	32	47	215	2	5	148	375	37.29	0
Sha	LH	5	0	31	47	278	5	10	153	607	37.29	0
Sha	LH	6	0	32	47	277	4	6	123	461	37.29	0
Sha	LH	7	0	34	48	232	3	5	115	438	37.29	0
Sha	LH	8	0	29	45	302	5	6	93	551	37.29	0
Sha	CN	1	0	34	52	196	2	4	155	432	37.29	0
Sha	CN	2	0	32	48	175	5	4	145	381	37.29	0
Sha	CN	3	0	32	51	305	4	5	105	630	37.29	1
Sha	CN	4	0	34	52	218	2	4	112	477	37.29	1
Sha	CN	5	0	33	50	250	3	6	96	492	37.29	1
Sha	CN	6	0	30	47	181	5	3	77	372	37.29	0
Sha	CN	7	0	34	53	272	3	5	221	618	37.29	0
Sha	CN	8	0	32	49	263	6	4	125	645	37.29	1
Sha	CH	1	0	30	43	346	6	17	31	370	37.29	1
Sha	CH	2	0	29	41	310	6	13	26	303	37.29	1
Sha	CH	3	0	31	42	210	9	20	NA	205	37.29	0
St-0	EL	1	0	34	50	254	4	11	149	459	59.34	0
St-0	EL	2	0	34	51	191	3	5	209	578	59.34	0
St-0	EL	3	0	34	50	252	2	7	134	404	59.34	1
St-0	EL	4	0	34	53	257	1	4	175	465	59.34	0
St-0	EL	5	0	33	48	255	3	7	167	497	59.34	0
St-0	EL	6	0	34	51	207	1	6	101	399	59.34	1
St-0	EL	7	0	34	54	243	4	6	172	464	59.34	1
St-0	EL	8	0	33	52	247	3	9	80	535	59.34	1
St-0	ML	1	0	33	48	224	1	8	267	435	59.34	0
St-0	ML	2	0	34	48	258	1	9	362	383	59.34	0
St-0	ML	3	0	33	45	248	3	6	250	361	59.34	1
St-0	ML	4	0	34	47	264	3	9	184	332	59.34	1
St-0	ML	5	0	35	48	186	1	6	152	314	59.34	0
St-0	ML	6	0	35	49	84	3	6	235	244	59.34	1
St-0	ML	7	0	35	50	191	1	6	329	437	59.34	0
St-0	ML	8	0	34	47	237	2	8	232	387	59.34	1
St-0	LL	1	0	36	53	201	2	6	171	365	59.34	0
St-0	LL	2	0	35	54	243	1	5	190	427	59.34	0
St-0	LL	3	0	34	48	166	1	5	225	388	59.34	0
St-0	LL	4	0	34	50	120	1	5	178	262	59.34	0
St-0	LL	5	0	35	53	192	1	5	166	377	59.34	0
St-0	LL	6	0	34	53	184	2	4	235	367	59.34	0
St-0	LL	7	0	34	52	264	1	6	171	403	59.34	0
St-0	LL	8	0	35	52	222	1	8	111	408	59.34	0
St-0	EH	1	0	34	53	232	1	4	183	458	59.34	0
St-0	EH	2	0	34	50	274	6	1	191	462	59.34	0
St-0	EH	3	0	35	55	290	4	4	138	493	59.34	1
St-0	EH	4	0	35	52	218	3	2	162	416	59.34	1
St-0	EH	5	0	34	54	267	3	5	187	571	59.34	0
St-0	EH	6	0	34	54	246	2	4	200	542	59.34	0
St-0	EH	7	0	36	61	133	1	4	99	215	59.34	1
St-0	EH	8	0	33	53	232	5	3	175	563	59.34	1
St-0	MH	1	0	33	45	224	2	6	270	405	59.34	0
St-0	MH	2	0	34	45	231	2	7	243	374	59.34	1
St-0	MH	3	0	34	47	318	3	8	180	506	59.34	1
St-0	MH	4	0	34	47	166	2	4	100	277	59.34	1
St-0	MH	5	0	33	44	172	1	5	148	297	59.34	1
St-0	MH	6	0	33	46	204	1	6	191	370	59.34	0
St-0	MH	7	0	34	48	207	2	6	270	411	59.34	0
St-0	MH	8	0	33	46	182	1	4	260	315	59.34	0
St-0	LH	1	0	37	54	225	1	6	165	365	59.34	0
St-0	LH	2	0	32	51	166	1	5	87	241	59.34	0
St-0	LH	3	0	33	51	250	2	6	168	422	59.34	0
St-0	LH	4	0	35	52	272	2	15	196	430	59.34	0
St-0	LH	5	0	38	55	204	1	6	75	352	59.34	0
St-0	LH	6	0	35	48	218	2	14	230	348	59.34	0
St-0	LH	7	0	35	52	210	1	6	210	421	59.34	0
St-0	LH	8	0	34	51	171	1	5	108	314	59.34	0
St-0	CN	1	0	35	52	189	1	5	141	395	59.34	1
St-0	CN	2	0	36	55	199	1	6	159	440	59.34	0
St-0	CN	3	0	34	56	214	2	4	169	474	59.34	0
St-0	CN	4	0	35	55	208	1	5	186	470	59.34	1
St-0	CN	5	0	36	56	214	1	7	196	431	59.34	0
St-0	CN	6	0	35	50	232	1	5	180	447	59.34	1
St-0	CN	7	0	35	51	244	2	6	180	476	59.34	0
St-0	CN	8	0	35	55	234	2	7	156	503	59.34	1
St-0	CH	1	0	31	44	320	4	6	140	343	59.34	1
St-0	CH	2	1	NA	NA	NA	NA	NA	NA	NA	59.34	0
St-0	CH	3	0	33	45	78	5	9	144	222	59.34	1
